# Supplementary material for: Chalkophore-mediated respiratory oxidase flexibility controls M. tuberculosis virulence
Source: eLife. 2025 Jun 5;14:RP105794. doi: 10.7554/eLife.105794 (PMC12140626; doi:10.7554/eLife.105794)
Supplement: Figure 2—source data 1. [file elife-105794-fig2-data1.xlsx]

## Sheet: Figure2B
	WT+vector	WT+vector	WT+vector	WT+vector	WT+vector	WT+vector	Δnrp+vector	Δnrp+vector	Δnrp+vector	Δnrp+vector	Δnrp+vector	Δnrp+vector	ΔcydAB+vector	ΔcydAB+vector	ΔcydAB+vector	ΔcydAB+vector	ΔcydAB+vector	ΔcydAB+vector	ΔnrpΔcydAB+vector	ΔnrpΔcydAB+vector	ΔnrpΔcydAB+vector	ΔnrpΔcydAB+vector	ΔnrpΔcydAB+vector	ΔnrpΔcydAB+vector	ΔnrpΔcydAB+nrp	ΔnrpΔcydAB+nrp	ΔnrpΔcydAB+nrp	ΔnrpΔcydAB+nrp	ΔnrpΔcydAB+nrp	ΔnrpΔcydAB+nrp	ΔnrpΔcydAB+cydABDC	ΔnrpΔcydAB+cydABDC	ΔnrpΔcydAB+cydABDC	ΔnrpΔcydAB+cydABDC	ΔnrpΔcydAB+cydABDC	ΔnrpΔcydAB+cydABDC
DMSO	0.779	0.824	0.817	0.826	0.744	0.75	0.683	0.752	0.74	0.768	0.678	0.723	0.801	0.787	0.861	0.859	0.782	0.721	0.839	0.823	0.825	0.816	0.63	0.707	0.785	0.824	0.8	0.765	0.79	0.694	0.669	0.697	0.732	0.661	0.601	0.636
20µM TTM	0.787	0.812	0.848	0.863	0.686	0.719	0.421	0.274	0.326	0.341	0.243	0.235	0.79	0.766	0.807	0.779	0.627	0.588	0.041	0.029	0.015	0.012	0.013	0.013	0.718	0.804	0.653	0.7	0.471	0.561	0.044	0.148	0.087	0.1	0.141	0.037

## Sheet: Figure2C
	WT+vector	WT+vector	WT+vector	WT+vector	WT+vector	WT+vector	WT+vector	WT+vector	WT+vector	WT+vector	WT+vector	WT+vector	WT+vector	WT+vector	WT+vector	WT+vector	WT+vector	WT+vector	Δnrp+vector	Δnrp+vector	Δnrp+vector	Δnrp+vector	Δnrp+vector	Δnrp+vector	Δnrp+vector	Δnrp+vector	Δnrp+vector	Δnrp+vector	Δnrp+vector	Δnrp+vector	ΔcydAB+vector	ΔcydAB+vector	ΔcydAB+vector	ΔcydAB+vector	ΔcydAB+vector	ΔcydAB+vector	ΔcydAB+vector	ΔcydAB+vector	ΔcydAB+vector	ΔcydAB+vector	ΔcydAB+vector	ΔcydAB+vector	ΔnrpΔcydAB+vector	ΔnrpΔcydAB+vector	ΔnrpΔcydAB+vector	ΔnrpΔcydAB+vector	ΔnrpΔcydAB+vector	ΔnrpΔcydAB+vector	ΔnrpΔcydAB+vector
No Addition	60000	40000	80000	20000	80000	20000	280000	140000	160000	120000	100000	180000	60000	140000	100000	18000	10000	8000	120000	40000	20000	40000	80000	40000	60000	80000	100000	16000	8000	22000	40000	60000	20000	40000	40000	60000	100000	40000	100000	100000	100000	60000	80000	40000	40000	18000	14000	26000	40000
1mM BCS	20000	40000	80000	60000	120000	100000	140000	160000	180000	120000	100000	80000	20000	20000	100000	12000	4000	22000	80000	40000	20000	40000	60000	120000	120000	100000	40000	22000	30000	22000	80000	40000	60000	20000	20000	40000	160000	120000	60000	140000	100000	40000	0.2	0.2	0.2	0.2	0.2	0.2	0.2
40µM TTM	40000	40000	60000	20000	20000	100000	140000	120000	160000	120000	80000	80000	100000	140000	80000	12000	8000	10000	100000	20000	20000	40000	20000	60000	140000	40000	100000	30000	24000	28000	80000	40000	20000	20000	20000	80000	100000	60000	60000	100000	120000	100000	0.2	0.2	0.2	0.2	0.2	0.2	1.2
[truncated: 31 more columns]

## Sheet: Figure2D
day	ΔnrpΔcydAB+vector DMSO	ΔnrpΔcydAB+vector DMSO	ΔnrpΔcydAB+vector DMSO	ΔnrpΔcydAB+vector DMSO	ΔnrpΔcydAB+vector DMSO	ΔnrpΔcydAB+vector DMSO	ΔnrpΔcydAB+vector 20µM TTM	ΔnrpΔcydAB+vector 20µM TTM	ΔnrpΔcydAB+vector 20µM TTM	ΔnrpΔcydAB+vector 20µM TTM	ΔnrpΔcydAB+vector 20µM TTM	ΔnrpΔcydAB+vector 20µM TTM	ΔnrpΔcydAB+vector 20µM TTM + 10µM 135	ΔnrpΔcydAB+vector 20µM TTM + 10µM 135	ΔnrpΔcydAB+vector 20µM TTM + 10µM 135	ΔnrpΔcydAB+vector 20µM TTM + 10µM 135	ΔnrpΔcydAB+vector 20µM TTM + 10µM 135	ΔnrpΔcydAB+vector 20µM TTM + 10µM 135
0	0.005	0.004	0.004	0.004	0.008	0.008	0.002	0.005	0.008	0.005	0.005	0.005	0.006	0.004	0.004	0.004	0.005	0.005
3	0.046	0.051	0.041	0.039	0.013	0.025	0.012	0.016	0.013	0.009	0.004	0.004	0.015	0.017	0.014	0.015	0.011	0.008
4	0.129	0.135	0.11	0.11	0.028	0.064	0.017	0.02	0.016	0.011	0.005	0.004	0.055	0.064	0.032	0.036	0.006	0.004
5	0.271	0.256	0.254	0.236	0.069	0.141	0.022	0.027	0.014	0.012	0.005	0.005	0.136	0.144	0.074	0.074	0.021	0.016
6	0.385	0.366	0.397	0.38	0.137	0.274	0.025	0.029	0.019	0.015	0.005	0.005	0.24	0.266	0.172	0.172	0.025	0.02
7	0.524	0.506	0.529	0.508	0.26	0.38	0.031	0.034	0.014	0.014	0.007	0.007	0.371	0.405	0.299	0.301	0.066	0.06
10	0.839	0.823	0.825	0.816	0.63	0.707	0.041	0.029	0.015	0.012	0.013	0.013	0.724	0.76	0.666	0.66	0.434	0.431
11	0.938	0.91	0.914	0.898			0.043	0.023	0.012	0.009			0.837	0.869	0.765	0.765
12	1.006	0.967	0.978	0.953	0.829	0.864	0.039	0.016	0.019	0.021	0.013	0.015	0.913	0.942	0.84	0.835	0.642	0.629
13	1.072	1.026	1.028	1.004			0.039	0.036	0.012	0.015			0.985	1.005	0.903	0.908
14	1.109	1.064	1.084	1.051	0.879	0.917	0.039	0.042	0.024	0.027	0.016	0.016	1.03	1.049	0.96	0.966	0.734	0.717

## Sheet: Figrure2E
	WT+vector	WT+vector	WT+vector	WT+vector	WT+vector	WT+vector	Δnrp+vector	Δnrp+vector	Δnrp+vector	Δnrp+vector	Δnrp+vector	Δnrp+vector	ΔctaD+vector	ΔctaD+vector	ΔctaD+vector	ΔctaD+vector	ΔctaD+vector	ΔctaD+vector	ΔnrpΔctaD+vector	ΔnrpΔctaD+vector	ΔnrpΔctaD+vector	ΔnrpΔctaD+vector	ΔnrpΔctaD+vector	ΔnrpΔctaD+vector	ΔnrpΔctaD+ctaDALFA	ΔnrpΔctaD+ctaDALFA	ΔnrpΔctaD+ctaDALFA	ΔnrpΔctaD+ctaDALFA	ΔnrpΔctaD+ctaDALFA	ΔnrpΔctaD+ctaDALFA	ΔnrpΔctaD+nrp	ΔnrpΔctaD+nrp	ΔnrpΔctaD+nrp	ΔnrpΔctaD+nrp	ΔnrpΔctaD+nrp	ΔnrpΔctaD+nrp
DMSO	1.748	1.824	1.616	1.884	1.76	1.816	1.596	1.588	1.62	1.504	1.784	1.744	0.06	0.052	0.06	0.072	0.064	0.068	0.036	0.034	0.048	0.04	0.048	0.04	1.46	1.432	1.456	1.572	1.852	1.708	0.036	0.05	0.032	0.036	0.06	0.056
10µM TTM	1.64	1.712	1.764	1.756	1.824	1.74	0.592	0.596	0.728	0.7	0.92	0.956	0.084	0.076	0.06	0.06	0.072	0.068	0.042	0.062	0.036	0.092	0.044	0.044	0.648	0.612	0.72	0.704	0.808	0.804	0.05	0.056	0.04	0.036	0.06	0.088
20µM TTM	1.624	1.684	1.764	1.768	1.6	1.596	0.28	0.308	0.392	0.344	0.476	0.508	0.088	0.074	0.052	0.052	0.06	0.064	0.036	0.036	0.068	0.036	0.044	0.044	0.292	0.348	0.38	0.352	0.3	0.308	0.054	0.052	0.04	0.036	0.06	0.068

## Sheet: Figure2F
	WT+vector	WT+vector	WT+vector	WT+vector	Δnrp+vector	Δnrp+vector	Δnrp+vector	Δnrp+vector	Δnrp+nrp	Δnrp+nrp	Δnrp+nrp	Δnrp+nrp
DMSO	0.586	1.254	1.059	1.109	0.318	1.24	0.809	0.928	0.23	1.168	0.776	0.909
50µM TTM	0.059	0.387	0.608		0.029	0.035	0.048		0.036	0.307	0.457
100nM Q203	0.05	0.029	0.038		0.024	0.027	0.031		0.04	0.024	0.025
Q203+10µM TTM	0.047	0.024	0.041		0.041	0.03	0.037		0.036	0.017	0.02
