# Supplementary material for: Chalkophore-mediated respiratory oxidase flexibility controls M. tuberculosis virulence
Source: eLife. 2025 Jun 5;14:RP105794. doi: 10.7554/eLife.105794 (PMC12140626; doi:10.7554/eLife.105794)
Supplement: Figure 3—figure supplement 1—source data 1. [file elife-105794-fig3-figsupp1-data1.zip]

Archive with 6 entries (5 files):
- 105794 Figure3-S1SourceData1/
- __MACOSX/._105794 Figure3-S1SourceData1
- 105794 Figure3-S1SourceData1/Fig 3-supp1 ALFA western uncropped  label.pdf
- __MACOSX/105794 Figure3-S1SourceData1/._Fig 3-supp1 ALFA western uncropped  label.pdf
- 105794 Figure3-S1SourceData1/Fig 3-supp1 rpoB western uncropped label.pdf
- __MACOSX/105794 Figure3-S1SourceData1/._Fig 3-supp1 rpoB western uncropped label.pdf
