# Supplementary material for: Chalkophore-mediated respiratory oxidase flexibility controls M. tuberculosis virulence
Source: eLife. 2025 Jun 5;14:RP105794. doi: 10.7554/eLife.105794 (PMC12140626; doi:10.7554/eLife.105794)
Supplement: Figure 3—figure supplement 1—source data 2. [file elife-105794-fig3-figsupp1-data2.zip]

Archive with 6 entries (5 files):
- 105794 Figure3SourceData2/
- __MACOSX/._105794 Figure3SourceData2
- 105794 Figure3SourceData2/Fig 3-supp1 rpoB western uncropped.tif
- __MACOSX/105794 Figure3SourceData2/._Fig 3-supp1 rpoB western uncropped.tif
- 105794 Figure3SourceData2/Fig 3-supp1 ALFA western uncropped.tif
- __MACOSX/105794 Figure3SourceData2/._Fig 3-supp1 ALFA western uncropped.tif
